# Supplementary material for: A Mutation in Mouse MT-ATP6 Gene Induces Respiration Defects and Opposed Effects on the Cell Tumorigenic Phenotype
Source: Int J Mol Sci. 2023 Jan 9;24(2):1300. doi: 10.3390/ijms24021300 (PMC9865613; doi:10.3390/ijms24021300)
Supplement: Supplementary file 1 [file ijms-24-01300-s001.zip]

Archive with 1 entries (1 files):
- ijms-2108138-supplementary.pdf
